# Supplementary material for: Exome and Sputum Microbiota as Predictive Markers of Frequent Exacerbations in Chronic Obstructive Pulmonary Disease
Source: Biomolecules. 2022 Oct 14;12(10):1481. doi: 10.3390/biom12101481 (PMC9599557; doi:10.3390/biom12101481)
Supplement: Supplementary file 1 [file biomolecules-12-01481-s001.zip]

Archive with 2 entries (2 files):
- biomolecules-1919402-Scheme S1.pdf
- biomolecules-1919402-supplementary.pdf
